# Supplementary material for: Bioinformatics deciphers the thebaine biosynthesis pathway in opium poppy: Hub genes, network analysis, and miRNA regulation
Source: J Genet Eng Biotechnol. 2024 Aug 21;22(4):100422. doi: 10.1016/j.jgeb.2024.100422 (PMC11387676; doi:10.1016/j.jgeb.2024.100422)
Supplement: Supplementary Data 2 [file mmc2.xlsx]

## Sheet: Sheet1
Supplementary Table 2. The information of 223 node genes of sub-network analysis related to the biosynthetic pathway of thebain along with string IDs and their annotation
Ensemble ID	identifier	domain_summary_url	other_names_and_aliases
C5167_000747	3469.A0A4Y7KWH1	Arogenate dehydratase; Converts the prephenate produced from the shikimate- chorismate pathway into phenylalanine.	113310388,4.2.1.51,4.2.1.91,A0A4Y7KWH1,A0A4Y7KWH1_PAPSO,Arogenate dehydratase,Arogenate/prephenate dehydratase,C5167_000747,EC 4.2.1.51,EC 4.2.1.91,XP_026414836,psom:113310388
C5167_001063	3469.A0A4Y7KXV9	Chorismate synthase.	4.2.3.5,A0A4Y7KXV9,A0A4Y7KXV9_PAPSO,C5167_001063,Chorismate synthase
C5167_001461	3469.A0A4Y7KYI5	Cyclic nucleotide-binding domain-containing protein.	113310865,A0A4Y7KYI5,A0A4Y7KYI5_PAPSO,C5167_001461,Sodium/hydrogen exchanger 8-like,XP_026415459,psom:113310865
C5167_001683	3469.A0A4Y7KZA0	Uncharacterized protein.	113309099,A0A4Y7KZA0,A0A4Y7KZA0_PAPSO,C5167_001683,Protein TAB2 homolog, chloroplastic-like,Uncharacterized protein,XP_026413311,psom:113309099
C5167_002147	3469.A0A4Y7KYX8	Uncharacterized protein; Belongs to the cytochrome P450 family.	1.14.14.91,113310740,A0A4Y7KYX8,A0A4Y7KYX8_PAPSO,C5167_002147,EC 1.14.14.91,Trans-cinnamate 4-monooxygenase,Trans-cinnamate 4-monooxygenase-like,Uncharacterized protein,XP_026415290,psom:113310740
C5167_002346	3469.A0A4Y7KZG1	Prephenate/arogenate dehydrogenase domain-containing protein.	1.3.1.78,113314277,A0A4Y7KZG1,A0A4Y7KZG1_PAPSO,Arogenate dehydrogenase (NADP+), plant,Arogenate dehydrogenase 2, chloroplastic-like,C5167_002346,EC 1.3.1.78,XP_026418852,psom:113314277
C5167_002604	3469.A0A4Y7L298	Fe2OG dioxygenase domain-containing protein; Belongs to the iron/ascorbate-dependent oxidoreductase family.	113313376,A0A4Y7L298,A0A4Y7L298_PAPSO,C5167_002604,Fe2OG dioxygenase domain-containing protein,Protein SRG1-like isoform X1,XP_026417918,psom:113313376
C5167_002608	3469.A0A4Y7L133	Glutamine amidotransferase type-1 domain-containing protein.	113312557,4.1.3.27,A0A4Y7L133,A0A4Y7L133_PAPSO,Anthranilate synthase component II,C5167_002608,EC 4.1.3.27,XP_026417086,psom:113312557
C5167_003310	3469.A0A4Y7L4J5	FHA domain-containing protein.	A0A4Y7L4J5,A0A4Y7L4J5_PAPSO,C5167_003310,FHA domain-containing protein
C5167_003411	3469.A0A4Y7L4A4	Uncharacterized protein.	113308167,A0A4Y7L4A4,A0A4Y7L4A4_PAPSO,C5167_003411,Uncharacterized protein,XP_026412430,psom:113308167
C5167_003423	3469.A0A4Y7L4X0	PEROXIDASE_4 domain-containing protein.	A0A4Y7L4X0,A0A4Y7L4X0_PAPSO,C5167_003423,PEROXIDASE_4 domain-containing protein
C5167_003887	3469.A0A4Y7KXA9	Lipoxygenase; Plant lipoxygenase may be involved in a number of diverse aspects of plant physiology including growth and development, pest resistance, and senescence or responses to wounding.	1.13.11.-,1.13.11.12,113307862,A0A4Y7KXA9,A0A4Y7KXA9_PAPSO,C5167_003887,EC 1.13.11.12,Linoleate 13S-lipoxygenase 2-1, chloroplastic,Lipoxygenase,XP_026412111,psom:113307862
C5167_004337	3469.A0A4Y7J7B4	Uncharacterized protein.	A0A4Y7J7B4,A0A4Y7J7B4_PAPSO,C5167_004337,Uncharacterized protein
C5167_004737	3469.A0A4Y7JAA9	Uncharacterized protein.	113273580,A0A4Y7JAA9,A0A4Y7JAA9_PAPSO,C5167_004737,Uncharacterized protein,XP_026379037,psom:113273580
C5167_004901	3469.A0A4Y7J8X4	Abhydrolase_3 domain-containing protein.	113272222,A0A4Y7J8X4,A0A4Y7J8X4_PAPSO,Abhydrolase_3 domain-containing protein,C5167_004901,Probable carboxylesterase 9,XP_026377881,psom:113272222
C5167_004902	3469.A0A4Y7JD72	Abhydrolase_3 domain-containing protein.	113272223,A0A4Y7JD72,A0A4Y7JD72_PAPSO,Abhydrolase_3 domain-containing protein,C5167_004902,Probable carboxylesterase 9,XP_026377882,psom:113272223
C5167_005049	3469.A0A4Y7JB61	Uncharacterized protein.	113272310,A0A4Y7JB61,A0A4Y7JB61_PAPSO,C5167_005049,Cytochrome P450 71A9-like,Cytochrome P450 family 71 subfamily A,Uncharacterized protein,XP_026377948,psom:113272310
C5167_005051	3469.A0A4Y7JDM4	Uncharacterized protein; Belongs to the cytochrome P450 family.	113275109,A0A4Y7JDM4,A0A4Y7JDM4_PAPSO,C5167_005051,Cytochrome P450 71A9-like,Cytochrome P450 family 71 subfamily A,Uncharacterized protein,XP_026380332,psom:113275109
C5167_005318	3469.A0A4Y7JBV2	S1-like domain-containing protein.	A0A4Y7JBV2,A0A4Y7JBV2_PAPSO,C5167_005318,S1-like domain-containing protein
C5167_005340	3469.A0A4Y7JE13	Fe2OG dioxygenase domain-containing protein; Belongs to the iron/ascorbate-dependent oxidoreductase family.	113275348,A0A4Y7JE13,A0A4Y7JE13_PAPSO,C5167_005340,Fe2OG dioxygenase domain-containing protein,XP_026380611,psom:113275348
C5167_005341	3469.A0A4Y7JB42	Fe2OG dioxygenase domain-containing protein; Belongs to the iron/ascorbate-dependent oxidoreductase family.	113275347,A0A4Y7JB42,A0A4Y7JB42_PAPSO,C5167_005341,Fe2OG dioxygenase domain-containing protein,XP_026380610,psom:113275347
C5167_005567	3469.A0A4Y7JEU2	Hydrolase_4 domain-containing protein.	113275588,3.1.1.-,A0A4Y7JEU2,A0A4Y7JEU2_PAPSO,C5167_005567,Caffeoylshikimate esterase,Caffeoylshikimate esterase-like,EC 3.1.1.-,Hydrolase_4 domain-containing protein,XP_026380907,psom:113275588
C5167_005570	3469.A0A4Y7JE44	Hydrolase_4 domain-containing protein.	A0A4Y7JE44,A0A4Y7JE44_PAPSO,C5167_005570,Hydrolase_4 domain-containing protein
C5167_005655	3469.A0A4Y7JB37	Uncharacterized protein.	113272591,A0A4Y7JB37,A0A4Y7JB37_PAPSO,C5167_005655,Cytochrome P450 71A9-like,Cytochrome P450 family 71 subfamily A,Uncharacterized protein,XP_026378190,psom:113272591
C5167_005723	3469.A0A4Y7JES4	MR_MLE domain-containing protein.	113275718,2.2.1.9,4.2.1.113,4.2.99.20,5.4.4.2,A0A4Y7JES4,A0A4Y7JES4_PAPSO,C5167_005723,EC 2.2.1.9,EC 4.2.1.113,EC 4.2.99.20,EC 5.4.4.2,MR_MLE domain-containing protein,Protein PHYLLO, chloroplastic-like isoform X1,XP_026381047,psom:113275718
C5167_006022	3469.A0A4Y7JG41	Thioredoxin; Belongs to the thioredoxin family.	113274034,A0A4Y7JG41,A0A4Y7JG41_PAPSO,C5167_006022,Thioredoxin,Thioredoxin 1,Thioredoxin H2-2-like,XP_026379360,psom:113274034
C5167_006030	3469.A0A4Y7JC60	Uncharacterized protein.	A0A4Y7JC60,A0A4Y7JC60_PAPSO,C5167_006030,Uncharacterized protein
C5167_006168	3469.A0A4Y7JGH8	Uncharacterized protein.	113276186,A0A4Y7JGH8,A0A4Y7JGH8_PAPSO,C5167_006168,Uncharacterized protein,XP_026381542,psom:113276186
C5167_006270	3469.A0A4Y7JH41	Uncharacterized protein.	113272950,4.2.1.51,4.2.1.91,A0A4Y7JH41,A0A4Y7JH41_PAPSO,Arogenate/prephenate dehydratase,C5167_006270,EC 4.2.1.51,EC 4.2.1.91,Uncharacterized protein,XP_026378516,psom:113272950
C5167_006800	3469.A0A4Y7JHS4	Hydrolase_4 domain-containing protein.	113271403,3.1.1.-,A0A4Y7JHS4,A0A4Y7JHS4_PAPSO,C5167_006800,Caffeoylshikimate esterase,Caffeoylshikimate esterase-like,EC 3.1.1.-,Hydrolase_4 domain-containing protein,XP_026377041,psom:113271403
C5167_007020	3469.A0A4Y7JI56	RNA helicase.	113273315,3.6.4.13,A0A4Y7JI56,A0A4Y7JI56_PAPSO,ATP-dependent RNA helicase DDX31/DBP7,C5167_007020,DEAD-box ATP-dependent RNA helicase 17-like,EC 3.6.4.13,RNA helicase,XP_026378841,psom:113273315
C5167_008105	3469.A0A4Y7JXH7	Semialdhyde_dh domain-containing protein.	1.2.1.11,113286742,A0A4Y7JXH7,A0A4Y7JXH7_PAPSO,Aspartate-semialdehyde dehydrogenase,C5167_008105,EC 1.2.1.11,Semialdhyde_dh domain-containing protein,Uncharacterized protein LOC113286742,XP_026391129,psom:113286742
C5167_008683	3469.A0A4Y7JV76	Uncharacterized protein.	113287236,A0A4Y7JV76,A0A4Y7JV76_PAPSO,C5167_008683,Uncharacterized protein,Uncharacterized protein LOC113287236,XP_026391704,psom:113287236
C5167_009000	3469.A0A4Y7JXK5	Nuclear cap-binding protein subunit 2.	113287558,20 kDa nuclear cap-binding protein,A0A4Y7JXK5,A0A4Y7JXK5_PAPSO,C5167_009000,Nuclear cap-binding protein subunit 2,Nuclear cap-binding protein subunit 2-like,XP_026392129,psom:113287558
C5167_009087	3469.A0A4Y7JWD4	PPIase cyclophilin-type domain-containing protein.	113287643,A0A4Y7JWD4,A0A4Y7JWD4_PAPSO,C5167_009087,XP_026392227,psom:113287643
C5167_009199	3469.A0A4Y7IE96	Cytochrome b6-f complex iron-sulfur subunit; Component of the cytochrome b6-f complex, which mediates electron transfer between photosystem II (PSII) and photosystem I (PSI), cyclic electron flow around PSI, and state transitions.	113287773,7.1.1.6,A0A4Y7IE96,A0A4Y7IE96_PAPSO,C5167_009199,C5167_039321,Cytochrome b6-f complex iron-sulfur subunit,EC 7.1.1.6,XP_026392398,psom:113287773
C5167_009556	3469.A0A4Y7JXS0	Uncharacterized protein.	113288145,A0A4Y7JXS0,A0A4Y7JXS0_PAPSO,C5167_009556,Cytochrome P450 71D8-like,Uncharacterized protein,XP_026392887,psom:113288145
C5167_010128	3469.A0A4Y7K0H4	Uncharacterized protein.	1.3.1.-,113288666,A0A4Y7K0H4,A0A4Y7K0H4_PAPSO,C5167_010128,EC 1.3.1.-,Isoflavone reductase homolog PCBER-like,Phenylcoumaran benzylic ether reductase,Uncharacterized protein,XP_026393565,psom:113288666
C5167_010141	3469.A0A4Y7K274	Uncharacterized protein; Belongs to the cytochrome P450 family.	A0A4Y7K274,A0A4Y7K274_PAPSO,C5167_010141,Uncharacterized protein
C5167_010453	3469.A0A4Y7K0A7	Peroxidase; Removal of H(2)O(2), oxidation of toxic reductants, biosynthesis and degradation of lignin, suberization, auxin catabolism, response to environmental stresses such as wounding, pathogen attack and oxidative stress.	1.11.1.7,113288987,A0A4Y7K0A7,A0A4Y7K0A7_PAPSO,C5167_010453,EC 1.11.1.7,Peroxidase,Peroxidase 64-like,XP_026393933,psom:113288987
C5167_010519	3469.A0A4Y7K0F7	VKc domain-containing protein.	113289048,A0A4Y7K0F7,A0A4Y7K0F7_PAPSO,C5167_010519,Thiol-disulfide oxidoreductase LTO1-like,VKc domain-containing protein,XP_026393991,psom:113289048
C5167_010634	3469.A0A4Y7K4R1	PKS_ER domain-containing protein.	113289163,A0A4Y7K4R1,A0A4Y7K4R1_PAPSO,C5167_010634,PKS_ER domain-containing protein,Probable cinnamyl alcohol dehydrogenase 1,XP_026394137,psom:113289163
C5167_010720	3469.A0A4Y7K106	Uncharacterized protein.	113289253,A0A4Y7K106,A0A4Y7K106_PAPSO,C5167_010720,Plant-specific TFIIB-related protein 1-like,Transcription initiation factor TFIIB,Uncharacterized protein,XP_026394245,psom:113289253
C5167_010799	3469.A0A4Y7K572	Uncharacterized protein; Belongs to the cytochrome P450 family.	113289321,A0A4Y7K572,A0A4Y7K572_PAPSO,C5167_010799,Cytochrome P450 71A9-like,Cytochrome P450 family 71 subfamily A,Uncharacterized protein,XP_026394338,psom:113289321
C5167_011378	3469.A0A4Y7K438	Prephenate/arogenate dehydrogenase domain-containing protein.	1.3.1.78,113289961,A0A4Y7K438,A0A4Y7K438_PAPSO,Arogenate dehydrogenase (NADP+), plant,Arogenate dehydrogenase 2, chloroplastic-like,C5167_011378,EC 1.3.1.78,XP_026395201,psom:113289961
C5167_011634	3469.A0A4Y7K7H0	Thymidylate_kin domain-containing protein.	113290206,2.7.4.9,A0A4Y7K7H0,A0A4Y7K7H0_PAPSO,C5167_011634,DTMP kinase,EC 2.7.4.9,Thymidylate kinase-like isoform X1,Thymidylate_kin domain-containing protein,XP_026395569,psom:113290206
C5167_011904	3469.A0A4Y7IZ68	Hydrolase_4 domain-containing protein.	113355157,3.1.1.-,A0A4Y7IZ68,A0A4Y7IZ68_PAPSO,C5167_011904,Caffeoylshikimate esterase,Caffeoylshikimate esterase-like,EC 3.1.1.-,Hydrolase_4 domain-containing protein,XP_026453723,psom:113355157
C5167_011987	3469.A0A4Y7J045	Uncharacterized protein; Belongs to the cytochrome P450 family.	113358960,A0A4Y7J045,A0A4Y7J045_PAPSO,C5167_011987,Cytochrome P450 71A9-like,Cytochrome P450 family 71 subfamily A,Uncharacterized protein,XP_026458455,psom:113358960
C5167_012161	3469.A0A4Y7IWQ0	Uncharacterized protein.	113355391,3.6.4.12,A0A4Y7IWQ0,A0A4Y7IWQ0_PAPSO,C5167_012161,Chromodomain-helicase-DNA-binding protein 1-like,EC 3.6.4.12,Probable helicase CHR10 isoform X1,Uncharacterized protein,XP_026454028,psom:113355391
C5167_012537	3469.A0A4Y7J0Y1	Protein kinase domain-containing protein; Belongs to the protein kinase superfamily.	113355698,A0A4Y7J0Y1,A0A4Y7J0Y1_PAPSO,C5167_012537,Probable receptor-like protein kinase At5g20050,Protein kinase domain-containing protein,XP_026454405,psom:113355698
C5167_012733	3469.A0A4Y7IYB6	Uncharacterized protein; Belongs to the cytochrome P450 family.	113355893,A0A4Y7IYB6,A0A4Y7IYB6_PAPSO,C5167_012733,Cytochrome P450 family 71 subfamily A,Tryptamine 5-hydroxylase-like,Uncharacterized protein,XP_026454650,psom:113355893
C5167_012797	3469.A0A4Y7J0G9	Aspartate aminotransferase.	113355938,2.6.1.1,A0A4Y7J0G9,A0A4Y7J0G9_PAPSO,Aspartate aminotransferase,Aspartate aminotransferase, chloroplastic,Aspartate aminotransferase, chloroplastic-like,C5167_012797,EC 2.6.1.1,XP_026454710,psom:113355938
C5167_013080	3469.A0A4Y7J3K1	tRNA_edit domain-containing protein.	113356217,A0A4Y7J3K1,A0A4Y7J3K1_PAPSO,C5167_013080,XP_026455069,psom:113356217,tRNA_edit domain-containing protein
C5167_013091	3469.A0A4Y7J1B1	Amine oxidase.	1.4.3.-,A0A4Y7J1B1,A0A4Y7J1B1_PAPSO,Amine oxidase,C5167_013091
C5167_013306	3469.A0A4Y7J3C3	TPR_REGION domain-containing protein.	113356449,A0A4Y7J3C3,A0A4Y7J3C3_PAPSO,C5167_013306,TPR_REGION domain-containing protein,Tetratricopeptide repeat protein 33-like,XP_026455373,psom:113356449
C5167_013461	3469.A0A4Y7J2D8	Hydrolase_4 domain-containing protein.	113359670,3.1.1.23,A0A4Y7J2D8,A0A4Y7J2D8_PAPSO,Acylglycerol lipase,C5167_013461,Caffeoylshikimate esterase-like,EC 3.1.1.23,Hydrolase_4 domain-containing protein,XP_026459048,psom:113359670
C5167_013811	3469.A0A4Y7J3C9	Uncharacterized protein.	1.3.1.88,113356902,A0A4Y7J3C9,A0A4Y7J3C9_PAPSO,C5167_013811,EC 1.3.1.88,TRNA-dihydrouridine synthase 1,Uncharacterized protein,XP_026455922,psom:113356902
C5167_013812	3469.A0A4Y7J2C3	Uncharacterized protein.	113356904,A0A4Y7J2C3,A0A4Y7J2C3_PAPSO,C5167_013812,Uncharacterized protein,XP_026455924,psom:113356904
C5167_013813	3469.A0A4Y7J5C0	Fe2OG dioxygenase domain-containing protein; Belongs to the iron/ascorbate-dependent oxidoreductase family.	A0A4Y7J5C0,A0A4Y7J5C0_PAPSO,C5167_013813,Fe2OG dioxygenase domain-containing protein
C5167_014095	3469.A0A4Y7J270	Uncharacterized protein; Belongs to the universal ribosomal protein uL3 family.	113357200,60S ribosomal protein L3,A0A4Y7J270,A0A4Y7J270_PAPSO,C5167_014095,Large subunit ribosomal protein L3e,Uncharacterized protein,XP_026456314,psom:113357200
C5167_014370	3469.A0A4Y7J638	Thymidylate_kin domain-containing protein.	113357479,2.7.4.9,A0A4Y7J638,A0A4Y7J638_PAPSO,C5167_014370,DTMP kinase,EC 2.7.4.9,Thymidylate kinase-like isoform X1,Thymidylate_kin domain-containing protein,XP_026456667,psom:113357479
C5167_014624	3469.A0A4Y7J7S2	STAS domain-containing protein.	113357747,A0A4Y7J7S2,A0A4Y7J7S2_PAPSO,C5167_014624,STAS domain-containing protein,Sulfate transporter 3,Sulfate transporter 3.1-like,XP_026456982,psom:113357747
C5167_014921	3469.A0A4Y7J7P3	Polyketide_cyc domain-containing protein.	113357970,A0A4Y7J7P3,A0A4Y7J7P3_PAPSO,C5167_014921,Polyketide_cyc domain-containing protein,Uncharacterized protein LOC113357970,XP_026457244,psom:113357970
C5167_015511	3469.A0A4Y7JAM3	ABC1 domain-containing protein.	A0A4Y7JAM3,A0A4Y7JAM3_PAPSO,ABC1 domain-containing protein,C5167_015511
C5167_015601	3469.A0A4Y7JAE4	Uncharacterized protein; Belongs to the cytochrome P450 family.	1.14.14.96,113358675,5-O-(4-coumaroyl)-D-quinate 3'-monooxygenase,A0A4Y7JAE4,A0A4Y7JAE4_PAPSO,C5167_015601,Cytochrome P450 98A2-like,EC 1.14.14.96,Uncharacterized protein,XP_026458081,psom:113358675
C5167_015606	3469.A0A4Y7J7F7	Uncharacterized protein.	A0A4Y7J7F7,A0A4Y7J7F7_PAPSO,C5167_015606,Uncharacterized protein
C5167_015815	3469.A0A4Y7JB67	Cyclic nucleotide-binding domain-containing protein.	A0A4Y7JB67,A0A4Y7JB67_PAPSO,C5167_015815
C5167_015822	3469.A0A4Y7JB02	Cyclic nucleotide-binding domain-containing protein.	113358853,A0A4Y7JB02,A0A4Y7JB02_PAPSO,C5167_015822,Sodium/hydrogen exchanger 8-like isoform X1,XP_026458359,psom:113358853
C5167_016903	3469.A0A4Y7IHW3	Fe2OG dioxygenase domain-containing protein; Belongs to the iron/ascorbate-dependent oxidoreductase family.	A0A4Y7IHW3,A0A4Y7IHW3_PAPSO,C5167_016903,Fe2OG dioxygenase domain-containing protein
C5167_016905	3469.A0A4Y7ILZ1	Uncharacterized protein.	1.3.1.88,113346692,A0A4Y7ILZ1,A0A4Y7ILZ1_PAPSO,C5167_016905,EC 1.3.1.88,TRNA-dihydrouridine synthase 1,Uncharacterized protein,XP_026445962,psom:113346692
C5167_017088	3469.A0A4Y7IMI0	Ligase_CoA domain-containing protein.	113346902,2.3.3.8,A0A4Y7IMI0,A0A4Y7IMI0_PAPSO,ATP citrate (pro-S)-lyase,ATP-citrate synthase beta chain protein 2,C5167_017088,EC 2.3.3.8,Ligase_CoA domain-containing protein,XP_026446237,psom:113346902
C5167_017182	3469.A0A4Y7IMQ8	Fe2OG dioxygenase domain-containing protein.	A0A4Y7IMQ8,A0A4Y7IMQ8_PAPSO,C5167_017182,Fe2OG dioxygenase domain-containing protein
C5167_017190	3469.A0A4Y7IIP9	Dihydrolipoyl dehydrogenase.	1.8.1.4,113347002,A0A4Y7IIP9,A0A4Y7IIP9_PAPSO,C5167_017190,Dihydrolipoamide dehydrogenase,Dihydrolipoyl dehydrogenase,Dihydrolipoyl dehydrogenase, mitochondrial,EC 1.8.1.4,XP_026446358,psom:113347002
C5167_017245	3469.A0A4Y7IMW6	Protoporphyrinogen oxidase; Catalyzes the 6-electron oxidation of protoporphyrinogen-IX to form protoporphyrin-IX.	1.3.3.15,1.3.3.4,113347067,A0A4Y7IMW6,A0A4Y7IMW6_PAPSO,C5167_017245,EC 1.3.3.15,EC 1.3.3.4,Protoporphyrinogen oxidase,Protoporphyrinogen oxidase 1, chloroplastic-like,XP_026446436,psom:113347067
C5167_017260	3469.A0A4Y7IIY4	Uncharacterized protein.	113347073,A0A4Y7IIY4,A0A4Y7IIY4_PAPSO,C5167_017260,Thaumatin-like protein isoform X1,Uncharacterized protein,XP_026446441,psom:113347073
C5167_017301	3469.A0A4Y7IJ12	Amine oxidase.	1.4.3.-,1.4.3.21,113347115,A0A4Y7IJ12,A0A4Y7IJ12_PAPSO,Amine oxidase,C5167_017301,EC 1.4.3.21,Primary amine oxidase 1-like,Primary-amine oxidase,XP_026446486,psom:113347115
C5167_017302	3469.A0A4Y7IJ25	Amine oxidase.	1.4.3.-,1.4.3.21,113350725,A0A4Y7IJ25,A0A4Y7IJ25_PAPSO,Amine oxidase,C5167_017302,EC 1.4.3.21,Primary amine oxidase 2-like,Primary-amine oxidase,XP_026450636,psom:113350725
C5167_017352	3469.A0A4Y7IN99	STAS domain-containing protein.	113347161,A0A4Y7IN99,A0A4Y7IN99_PAPSO,C5167_017352,STAS domain-containing protein,Sulfate transporter 3,Sulfate transporter 3.1-like,XP_026446544,psom:113347161
C5167_017601	3469.A0A4Y7INZ2	DBR1 domain-containing protein.	113347403,3.1.-.-,A0A4Y7INZ2,A0A4Y7INZ2_PAPSO,C5167_017601,DBR1 domain-containing protein,EC 3.1.-.-,Lariat debranching enzyme,Lariat debranching enzyme-like,XP_026446832,psom:113347403
C5167_017920	3469.A0A4Y7IKS1	FAD-binding PCMH-type domain-containing protein.	1.5.99.12,113347647,A0A4Y7IKS1,A0A4Y7IKS1_PAPSO,C5167_017920,Cytokinin dehydrogenase,Cytokinin dehydrogenase 7-like,EC 1.5.99.12,FAD-binding PCMH-type domain-containing protein,XP_026447107,psom:113347647
C5167_017959	3469.A0A4Y7IP91	DBR1 domain-containing protein.	113347685,A0A4Y7IP91,A0A4Y7IP91_PAPSO,C5167_017959,DBR1 domain-containing protein,Lariat debranching enzyme-like,XP_026447140,psom:113347685
C5167_018333	3469.A0A4Y7IQ25	Uncharacterized protein; Belongs to the cytochrome P450 family.	113351301,A0A4Y7IQ25,A0A4Y7IQ25_PAPSO,C5167_018333,Cytochrome P450 76A2-like,Cytochrome P450 family 76 subfamily A,Uncharacterized protein,XP_026451100,psom:113351301
C5167_018334	3469.A0A4Y7IQB3	Uncharacterized protein.	A0A4Y7IQB3,A0A4Y7IQB3_PAPSO,C5167_018334,Uncharacterized protein
C5167_018562	3469.A0A4Y7IN81	Uncharacterized protein; Belongs to the cytochrome P450 family.	113351435,A0A4Y7IN81,A0A4Y7IN81_PAPSO,C5167_018562,Cytochrome P450 76A1-like,Uncharacterized protein,XP_026451206,psom:113351435
C5167_018598	3469.A0A4Y7IR21	Uncharacterized protein.	113348144,7.6.2.2,A0A4Y7IR21,A0A4Y7IR21_PAPSO,C5167_018598,EC 7.6.2.2,Putative ABC transporter B family member 8,Uncharacterized protein,XP_026447634,psom:113348144
C5167_018600	3469.A0A4Y7IMP9	Uncharacterized protein.	A0A4Y7IMP9,A0A4Y7IMP9_PAPSO,C5167_018600,Uncharacterized protein
C5167_018601	3469.A0A4Y7IPY3	Uncharacterized protein.	113348148,7.6.2.2,A0A4Y7IPY3,A0A4Y7IPY3_PAPSO,C5167_018601,EC 7.6.2.2,Putative ABC transporter B family member 8,Uncharacterized protein,XP_026447641,psom:113348148
C5167_018611	3469.A0A4Y7IRX3	Uncharacterized protein; Belongs to the cytochrome P450 family.	113348156,A0A4Y7IRX3,A0A4Y7IRX3_PAPSO,C5167_018611,Cytochrome P450 71A1-like,Cytochrome P450 family 71 subfamily A,Uncharacterized protein,XP_026447646,psom:113348156
C5167_018699	3469.A0A4Y7IN12	FAD-binding PCMH-type domain-containing protein.	1.1.3.8,113348226,A0A4Y7IN12,A0A4Y7IN12_PAPSO,C5167_018699,EC 1.1.3.8,FAD-binding PCMH-type domain-containing protein,L-gulonolactone oxidase,L-gulonolactone oxidase 3-like,XP_026447717,psom:113348226
C5167_018701	3469.A0A4Y7IN11	FAD-binding PCMH-type domain-containing protein.	1.1.3.8,113348225,A0A4Y7IN11,A0A4Y7IN11_PAPSO,C5167_018701,EC 1.1.3.8,FAD-binding PCMH-type domain-containing protein,L-gulonolactone oxidase,L-gulonolactone oxidase 3-like isoform X1,XP_026447715,psom:113348225
C5167_018729	3469.A0A4Y7IRG5	Isochorismatase domain-containing protein.	113348257,A0A4Y7IRG5,A0A4Y7IRG5_PAPSO,C5167_018729,Isochorismatase domain-containing protein,Probable inactive nicotinamidase At3g16190,XP_026447748,psom:113348257
C5167_018912	3469.A0A4Y7IP86	Peroxidase; Removal of H(2)O(2), oxidation of toxic reductants, biosynthesis and degradation of lignin, suberization, auxin catabolism, response to environmental stresses such as wounding, pathogen attack and oxidative stress.	1.11.1.7,113348405,A0A4Y7IP86,A0A4Y7IP86_PAPSO,C5167_018912,EC 1.11.1.7,Peroxidase,Peroxidase 20-like,XP_026447951,psom:113348405
C5167_019487	3469.A0A4Y7ITN3	Uncharacterized protein; Belongs to the cytochrome P450 family.	1.14.14.107,113348949,A0A4Y7ITN3,A0A4Y7ITN3_PAPSO,C5167_019487,EC 1.14.14.107,Ent-kaurenoic acid monooxygenase,Ent-kaurenoic acid oxidase 1-like,Uncharacterized protein,XP_026448649,psom:113348949
C5167_019506	3469.A0A4Y7IQA6	Peroxidase; Removal of H(2)O(2), oxidation of toxic reductants, biosynthesis and degradation of lignin, suberization, auxin catabolism, response to environmental stresses such as wounding, pathogen attack and oxidative stress.	1.11.1.7,113353860,A0A4Y7IQA6,A0A4Y7IQA6_PAPSO,C5167_019506,EC 1.11.1.7,Peroxidase,Peroxidase 20-like,XP_026453120,psom:113353860
C5167_019554	3469.A0A4Y7IUF8	Uncharacterized protein.	113349007,4-coumarate--CoA ligase-like 9,A0A4Y7IUF8,A0A4Y7IUF8_PAPSO,C5167_019554,Uncharacterized protein,XP_026448718,psom:113349007
C5167_019598	3469.A0A4Y7IQL3	Uncharacterized protein.	A0A4Y7IQL3,A0A4Y7IQL3_PAPSO,C5167_019598,Uncharacterized protein
C5167_019676	3469.A0A4Y7IU75	Isochorismatase domain-containing protein.	A0A4Y7IU75,A0A4Y7IU75_PAPSO,C5167_019676,Isochorismatase domain-containing protein
C5167_019693	3469.A0A4Y7IV13	Aconitase_C domain-containing protein.	113349126,4.2.1.33,4.2.1.35,A0A4Y7IV13,A0A4Y7IV13_PAPSO,Aconitase_C domain-containing protein,C5167_019693,EC 4.2.1.33,EC 4.2.1.35,XP_026448829,psom:113349126
C5167_019719	3469.A0A4Y7IRG1	Uncharacterized protein.	1.1.3.8,113349135,A0A4Y7IRG1,A0A4Y7IRG1_PAPSO,C5167_019719,EC 1.1.3.8,L-gulonolactone oxidase,L-gulonolactone oxidase 3-like,Uncharacterized protein,XP_026448841,psom:113349135
C5167_019774	3469.A0A4Y7IR53	Uncharacterized protein.	A0A4Y7IR53,A0A4Y7IR53_PAPSO,C5167_019774,Uncharacterized protein
C5167_019817	3469.A0A4Y7IRS8	Uncharacterized protein.	113349216,7.6.2.2,A0A4Y7IRS8,A0A4Y7IRS8_PAPSO,C5167_019817,EC 7.6.2.2,Putative ABC transporter B family member 8,Uncharacterized protein,XP_026448930,psom:113349216
C5167_019819	3469.A0A4Y7IV68	Uncharacterized protein.	113349218,7.6.2.2,A0A4Y7IV68,A0A4Y7IV68_PAPSO,C5167_019819,EC 7.6.2.2,Putative ABC transporter B family member 8,Uncharacterized protein,XP_026448934,psom:113349218
C5167_019826	3469.A0A4Y7IVH2	Uncharacterized protein.	113349213,7.6.2.2,A0A4Y7IVH2,A0A4Y7IVH2_PAPSO,C5167_019826,EC 7.6.2.2,Uncharacterized protein,XP_026448927,psom:113349213
C5167_019878	3469.A0A4Y7IVK9	Sm domain-containing protein.	A0A4Y7IVK9,A0A4Y7IVK9_PAPSO,C5167_019878,Sm domain-containing protein
C5167_020184	3469.A0A4Y7ISU0	Uncharacterized protein.	A0A4Y7ISU0,A0A4Y7ISU0_PAPSO,C5167_020184,Uncharacterized protein
C5167_020187	3469.A0A4Y7ISB0	ABC transporter domain-containing protein.	A0A4Y7ISB0,A0A4Y7ISB0_PAPSO,ABC transporter domain-containing protein,C5167_020187
C5167_020207	3469.A0A4Y7IVQ1	Amino_oxidase domain-containing protein.	1.5.3.-,1.5.3.16,113349518,A0A4Y7IVQ1,A0A4Y7IVQ1_PAPSO,Amino_oxidase domain-containing protein,C5167_020207,EC 1.5.3.-,EC 1.5.3.16,Probable polyamine oxidase 5,Spermine oxidase,XP_026449279,psom:113349518
C5167_020601	3469.A0A4Y7IWK5	ABC transporter domain-containing protein.	A0A4Y7IWK5,A0A4Y7IWK5_PAPSO,ABC transporter domain-containing protein,C5167_020601
C5167_020721	3469.A0A4Y7IX20	STAS domain-containing protein.	113350059,A0A4Y7IX20,A0A4Y7IX20_PAPSO,C5167_020721,STAS domain-containing protein,Sulfate transporter 3,Sulfate transporter 3.1-like,XP_026449915,psom:113350059
C5167_020907	3469.A0A4Y7IUB8	Fe2OG dioxygenase domain-containing protein; Belongs to the iron/ascorbate-dependent oxidoreductase family.	113350221,A0A4Y7IUB8,A0A4Y7IUB8_PAPSO,C5167_020907,Fe2OG dioxygenase domain-containing protein,Protein SRG1-like,XP_026450118,psom:113350221
C5167_021986	3469.A0A4Y7JGK1	RNA helicase.	113277294,3.6.4.13,A0A4Y7JGK1,A0A4Y7JGK1_PAPSO,ATP-dependent RNA helicase DDX31/DBP7,C5167_021986,DEAD-box ATP-dependent RNA helicase 17-like,EC 3.6.4.13,RNA helicase,XP_026382207,psom:113277294
C5167_022489	3469.A0A4Y7JL28	Thioredoxin; Belongs to the thioredoxin family.	113277422,A0A4Y7JL28,A0A4Y7JL28_PAPSO,C5167_022489,Thioredoxin,Thioredoxin 1,Thioredoxin H2-like,XP_026382307,psom:113277422
C5167_022980	3469.A0A4Y7JML7	Uncharacterized protein.	A0A4Y7JML7,A0A4Y7JML7_PAPSO,C5167_022980,Uncharacterized protein
C5167_022981	3469.A0A4Y7JMH3	Hydrolase_4 domain-containing protein.	113282031,3.1.1.23,A0A4Y7JMH3,A0A4Y7JMH3_PAPSO,Acylglycerol lipase,C5167_022981,Caffeoylshikimate esterase-like,EC 3.1.1.23,Hydrolase_4 domain-containing protein,XP_026386741,psom:113282031
C5167_023242	3469.A0A4Y7JN58	Fe2OG dioxygenase domain-containing protein; Belongs to the iron/ascorbate-dependent oxidoreductase family.	A0A4Y7JN58,A0A4Y7JN58_PAPSO,C5167_023242,Fe2OG dioxygenase domain-containing protein
C5167_023255	3469.A0A4Y7JN85	Fe2OG dioxygenase domain-containing protein; Belongs to the iron/ascorbate-dependent oxidoreductase family.	A0A4Y7JN85,A0A4Y7JN85_PAPSO,C5167_023255,Fe2OG dioxygenase domain-containing protein
C5167_023256	3469.A0A4Y7JND6	DIOX_N domain-containing protein.	A0A4Y7JND6,A0A4Y7JND6_PAPSO,C5167_023256,DIOX_N domain-containing protein
C5167_023280	3469.A0A4Y7JLT1	Uncharacterized protein.	113282311,A0A4Y7JLT1,A0A4Y7JLT1_PAPSO,C5167_023280,Uncharacterized protein,XP_026387078,psom:113282311
C5167_023674	3469.A0A4Y7JPG2	Aspartate aminotransferase.	113282685,2.6.1.1,A0A4Y7JPG2,A0A4Y7JPG2_PAPSO,Aspartate aminotransferase,Aspartate aminotransferase, chloroplastic,Aspartate aminotransferase, chloroplastic-like,C5167_023674,EC 2.6.1.1,XP_026387514,psom:113282685
C5167_023724	3469.A0A4Y7JPL4	Uncharacterized protein; Belongs to the cytochrome P450 family.	113282738,A0A4Y7JPL4,A0A4Y7JPL4_PAPSO,C5167_023724,Cytochrome P450 family 71 subfamily A,Tryptamine 5-hydroxylase-like,Uncharacterized protein,XP_026387588,psom:113282738
C5167_023924	3469.A0A4Y7JQT5	Uncharacterized protein.	A0A4Y7JQT5,A0A4Y7JQT5_PAPSO,C5167_023924,Uncharacterized protein
C5167_024264	3469.A0A4Y7JPK2	Aminotran_1_2 domain-containing protein.	113283205,2.6.1.9,A0A4Y7JPK2,A0A4Y7JPK2_PAPSO,Aminotran_1_2 domain-containing protein,C5167_024264,EC 2.6.1.9,Histidinol-phosphate aminotransferase,XP_026388166,psom:113283205
C5167_025088	3469.A0A4Y7JTE7	Uncharacterized protein; Belongs to the class I-like SAM-binding methyltransferase superfamily. Cation-independent O-methyltransferase family.	(RS)-norcoclaurine 6-O-methyltransferase,113283898,2.1.1.128,A0A4Y7JTE7,A0A4Y7JTE7_PAPSO,C5167_025088,EC 2.1.1.128,Uncharacterized protein,XP_026389064,psom:113283898
C5167_025212	3469.A0A4Y7JUS5	LRRNT_2 domain-containing protein.	113284008,A0A4Y7JUS5,A0A4Y7JUS5_PAPSO,C5167_025212,LRRNT_2 domain-containing protein,Receptor-like protein CLAVATA2,XP_026389181,psom:113284008
C5167_025516	3469.A0A4Y7JUZ1	Fe2OG dioxygenase domain-containing protein; Belongs to the iron/ascorbate-dependent oxidoreductase family.	A0A4Y7JUZ1,A0A4Y7JUZ1_PAPSO,C5167_025516,Fe2OG dioxygenase domain-containing protein
C5167_025922	3469.A0A4Y7JUC9	Cyclic nucleotide-binding domain-containing protein.	113284607,A0A4Y7JUC9,A0A4Y7JUC9_PAPSO,C5167_025922,Sodium/hydrogen exchanger 8-like isoform X1,XP_026389892,psom:113284607
C5167_025925	3469.A0A4Y7JWS8	Na_H_Exchanger domain-containing protein.	A0A4Y7JWS8,A0A4Y7JWS8_PAPSO,C5167_025925,Na_H_Exchanger domain-containing protein
C5167_031357	3469.A0A4Y7K7A9	Uncharacterized protein; Belongs to the class I-like SAM-binding methyltransferase superfamily. Cation-independent O-methyltransferase family.	113294323,2.1.1.116,A0A4Y7K7A9,A0A4Y7K7A9_PAPSO,C5167_031357,EC 2.1.1.116,Uncharacterized protein,XP_026398499,psom:113294323
C5167_031428	3469.A0A4Y7K7I3	Uncharacterized protein.	(S)-coclaurine N-methyltransferase,113294670,A0A4Y7K7I3,A0A4Y7K7I3_PAPSO,C5167_031428,Uncharacterized protein,XP_026398838,psom:113294670
C5167_031459	3469.A0A4Y7K882	Uncharacterized protein.	A0A4Y7K882,A0A4Y7K882_PAPSO,C5167_031459,Uncharacterized protein
C5167_031526	3469.A0A4Y7K7T3	Fe2OG dioxygenase domain-containing protein; Belongs to the iron/ascorbate-dependent oxidoreductase family.	1-aminocyclopropane-1-carboxylate oxidase 1-like,1.14.17.4,113295123,A0A4Y7K7T3,A0A4Y7K7T3_PAPSO,Aminocyclopropanecarboxylate oxidase,C5167_031526,EC 1.14.17.4,Fe2OG dioxygenase domain-containing protein,XP_026399260,psom:113295123
C5167_032062	3469.A0A4Y7KAE1	Aminotran_1_2 domain-containing protein.	113296976,2.6.1.9,A0A4Y7KAE1,A0A4Y7KAE1_PAPSO,Aminotran_1_2 domain-containing protein,C5167_032062,EC 2.6.1.9,Histidinol-phosphate aminotransferase,XP_026401134,psom:113296976
C5167_032107	3469.A0A4Y7K9J0	Aspartate aminotransferase.	113297005,2.6.1.1,A0A4Y7K9J0,A0A4Y7K9J0_PAPSO,Aspartate aminotransferase,Aspartate aminotransferase, mitochondrial,Aspartate aminotransferase, mitochondrial-like,C5167_032107,EC 2.6.1.1,XP_026401164,psom:113297005
C5167_032274	3469.A0A4Y7KB05	Malic domain-containing protein.	A0A4Y7KB05,A0A4Y7KB05_PAPSO,C5167_032274,malic domain-containing protein
C5167_032431	3469.A0A4Y7KAV7	M20_dimer domain-containing protein.	113297378,3.5.1.16,A0A4Y7KAV7,A0A4Y7KAV7_PAPSO,Acetylornithine deacetylase,C5167_032431,EC 3.5.1.16,M20_dimer domain-containing protein,XP_026401610,psom:113297378
C5167_032865	3469.A0A4Y7KBL2	Uncharacterized protein.	A0A4Y7KBL2,A0A4Y7KBL2_PAPSO,C5167_032865,Uncharacterized protein
C5167_032924	3469.A0A4Y7KCQ7	Protein kinase domain-containing protein; Belongs to the protein kinase superfamily. Ser/Thr protein kinase family.	113297894,A0A4Y7KCQ7,A0A4Y7KCQ7_PAPSO,C5167_032924,Protein kinase domain-containing protein,XP_026402252,psom:113297894
C5167_033024	3469.A0A4Y7KAH5	Peroxidase; Removal of H(2)O(2), oxidation of toxic reductants, biosynthesis and degradation of lignin, suberization, auxin catabolism, response to environmental stresses such as wounding, pathogen attack and oxidative stress.	1.11.1.7,113297980,A0A4Y7KAH5,A0A4Y7KAH5_PAPSO,C5167_033024,EC 1.11.1.7,Peroxidase,Peroxidase 65-like,XP_026402390,psom:113297980
C5167_033349	3469.A0A4Y7KBG2	Uncharacterized protein.	113298349,A0A4Y7KBG2,A0A4Y7KBG2_PAPSO,C5167_033349,Uncharacterized protein,Uncharacterized protein LOC113298349 isoform X1,XP_026402854,psom:113298349
C5167_033401	3469.A0A4Y7KE53	BRO1 domain-containing protein.	113298390,A0A4Y7KE53,A0A4Y7KE53_PAPSO,BRO1 domain-containing protein,C5167_033401,Uncharacterized protein LOC113298390,XP_026402906,psom:113298390
C5167_033402	3469.A0A4Y7KDL7	Uncharacterized protein.	113298392,A0A4Y7KDL7,A0A4Y7KDL7_PAPSO,C5167_033402,Uncharacterized protein,Uncharacterized protein LOC113298392,XP_026402909,psom:113298392
C5167_033532	3469.A0A4Y7KER4	Chorismate synthase.	113298568,4.2.3.5,A0A4Y7KER4,A0A4Y7KER4_PAPSO,C5167_033532,Chorismate synthase,Chorismate synthase, chloroplastic-like,EC 4.2.3.5,XP_026403121,psom:113298568
C5167_033901	3469.A0A4Y7KD16	Uncharacterized protein.	113298891,5.3.2.1,A0A4Y7KD16,A0A4Y7KD16_PAPSO,C5167_033901,EC 5.3.2.1,Macrophage migration inhibitory factor homolog,Phenylpyruvate tautomerase,Uncharacterized protein,XP_026403543,psom:113298891
C5167_033935	3469.A0A4Y7KD67	Uncharacterized protein; Belongs to the cytochrome P450 family.	1.14.14.96,113298939,5-O-(4-coumaroyl)-D-quinate 3'-monooxygenase,A0A4Y7KD67,A0A4Y7KD67_PAPSO,C5167_033935,Cytochrome P450 98A2-like,EC 1.14.14.96,Uncharacterized protein,XP_026403623,psom:113298939
C5167_034339	3469.A0A4Y7KGN7	Uncharacterized protein.	113299270,2.5.1.115,2.5.1.116,A0A4Y7KGN7,A0A4Y7KGN7_PAPSO,C5167_034339,EC 2.5.1.115,EC 2.5.1.116,Uncharacterized protein,XP_026404056,psom:113299270
C5167_034348	3469.A0A4Y7KCQ2	ABC1 domain-containing protein.	113299317,A0A4Y7KCQ2,A0A4Y7KCQ2_PAPSO,ABC1 domain-containing protein,AarF domain-containing kinase,C5167_034348,Uncharacterized protein LOC113299317 isoform X1,XP_026404117,psom:113299317
C5167_034668	3469.A0A4Y7KH58	Uncharacterized protein.	113299620,A0A4Y7KH58,A0A4Y7KH58_PAPSO,C5167_034668,Uncharacterized protein,Uncharacterized protein LOC113299620,XP_026404469,psom:113299620
C5167_034724	3469.A0A4Y7KHI2	Uncharacterized protein; Belongs to the cytochrome P450 family.	113293394,A0A4Y7KHI2,A0A4Y7KHI2_PAPSO,Abietadienol/abietadienal oxidase-like,C5167_034724,Uncharacterized protein,XP_026397831,psom:113293394
C5167_035358	3469.A0A4Y7KFR4	Uncharacterized protein; Belongs to the universal ribosomal protein uL3 family.	A0A4Y7KFR4,A0A4Y7KFR4_PAPSO,C5167_035358,Uncharacterized protein
C5167_035362	3469.A0A4Y7KJR9	Uncharacterized protein; Belongs to the universal ribosomal protein uL3 family.	A0A4Y7KJR9,A0A4Y7KJR9_PAPSO,C5167_035362,Uncharacterized protein
C5167_035501	3469.A0A4Y7KJQ5	Uncharacterized protein.	A0A4Y7KJQ5,A0A4Y7KJQ5_PAPSO,C5167_035501,Uncharacterized protein
C5167_035565	3469.A0A4Y7KHR3	Ribosomal_L12 domain-containing protein.	113293803,A0A4Y7KHR3,A0A4Y7KHR3_PAPSO,C5167_035565,Large subunit ribosomal protein L7/L12,Ribosomal_L12 domain-containing protein,Uncharacterized protein LOC113293803,XP_026398088,psom:113293803
C5167_036430	3469.A0A4Y7I6M0	Uncharacterized protein.	A0A4Y7I6M0,A0A4Y7I6M0_PAPSO,C5167_036430,Uncharacterized protein
C5167_036506	3469.A0A4Y7I825	Thymidylate_kin domain-containing protein.	113325417,2.7.4.9,A0A4Y7I825,A0A4Y7I825_PAPSO,C5167_036506,DTMP kinase,EC 2.7.4.9,Thymidylate kinase-like,Thymidylate_kin domain-containing protein,XP_026429411,psom:113325417
C5167_036739	3469.A0A4Y7I8R1	Prephenate/arogenate dehydrogenase domain-containing protein.	1.3.1.78,113280966,A0A4Y7I8R1,A0A4Y7I8R1_PAPSO,Arogenate dehydrogenase (NADP+), plant,Arogenate dehydrogenase 2, chloroplastic-like,C5167_036739,EC 1.3.1.78,XP_026385376,psom:113280966
C5167_036826	3469.A0A4Y7I910	Methyltransf_11 domain-containing protein.	1.14.11.-,113281896,2.1.1.229,A0A4Y7I910,A0A4Y7I910_PAPSO,Alkylated DNA repair protein alkB homolog 8,C5167_036826,EC 1.14.11.-,EC 2.1.1.229,Methyltransf_11 domain-containing protein,XP_026386589,psom:113281896
C5167_036827	3469.A0A4Y7I750	Uncharacterized protein.	A0A4Y7I750,A0A4Y7I750_PAPSO,C5167_036827,Uncharacterized protein
C5167_037548	3469.A0A4Y7IAR2	NmrA domain-containing protein.	1.3.1.-,113288242,A0A4Y7IAR2,A0A4Y7IAR2_PAPSO,C5167_037548,EC 1.3.1.-,Isoflavone reductase homolog PCBER-like,NmrA domain-containing protein,Phenylcoumaran benzylic ether reductase,XP_026393000,psom:113288242
C5167_037584	3469.A0A4Y7I744	Uncharacterized protein; Belongs to the cytochrome P450 family.	113288486,A0A4Y7I744,A0A4Y7I744_PAPSO,C5167_037584,Cytochrome P450 90A1-like isoform X1,Uncharacterized protein,XP_026393322,psom:113288486
C5167_037915	3469.A0A4Y7IAA5	Peroxidase; Removal of H(2)O(2), oxidation of toxic reductants, biosynthesis and degradation of lignin, suberization, auxin catabolism, response to environmental stresses such as wounding, pathogen attack and oxidative stress.	1.11.1.7,113291226,A0A4Y7IAA5,A0A4Y7IAA5_PAPSO,C5167_037915,EC 1.11.1.7,Peroxidase,Peroxidase 64-like,XP_026396571,psom:113291226
C5167_037970	3469.A0A4Y7I887	VKc domain-containing protein.	113291669,A0A4Y7I887,A0A4Y7I887_PAPSO,C5167_037970,Thiol-disulfide oxidoreductase LTO1-like,VKc domain-containing protein,XP_026396963,psom:113291669
C5167_038089	3469.A0A4Y7I8J8	PKS_ER domain-containing protein.	1.1.1.195,113293066,A0A4Y7I8J8,A0A4Y7I8J8_PAPSO,C5167_038089,Cinnamyl-alcohol dehydrogenase,EC 1.1.1.195,PKS_ER domain-containing protein,Probable cinnamyl alcohol dehydrogenase 1,XP_026397621,psom:113293066
C5167_038191	3469.A0A4Y7IBY8	CYCLIN domain-containing protein.	A0A4Y7IBY8,A0A4Y7IBY8_PAPSO,C5167_038191,CYCLIN domain-containing protein
C5167_038276	3469.A0A4Y7I8R0	Uncharacterized protein.	113294747,A0A4Y7I8R0,A0A4Y7I8R0_PAPSO,C5167_038276,Uncharacterized protein,Uncharacterized protein LOC113294747,XP_026398912,psom:113294747
C5167_039392	3469.A0A4Y7IFH9	PPIase cyclophilin-type domain-containing protein.	113353081,A0A4Y7IFH9,A0A4Y7IFH9_PAPSO,C5167_039392,XP_026452575,psom:113353081
C5167_039565	3469.A0A4Y7IEZ9	Peroxidase; Removal of H(2)O(2), oxidation of toxic reductants, biosynthesis and degradation of lignin, suberization, auxin catabolism, response to environmental stresses such as wounding, pathogen attack and oxidative stress.	1.11.1.7,113334123,A0A4Y7IEZ9,A0A4Y7IEZ9_PAPSO,C5167_039565,EC 1.11.1.7,Peroxidase,Peroxidase 19,XP_026436261,psom:113334123
C5167_039573	3469.A0A4Y7IFY8	Nuclear cap-binding protein subunit 2.	113308098,20 kDa nuclear cap-binding protein,A0A4Y7IFY8,A0A4Y7IFY8_PAPSO,C5167_039573,Nuclear cap-binding protein subunit 2,Nuclear cap-binding protein subunit 2-like,XP_026412362,psom:113308098
C5167_039575	3469.D3K4J1	Tyrosine aminotransferase.	113308110,2.6.1.5,C5167_039575,D3K4J1,D3K4J1_PAPSO,Probable aminotransferase TAT2,Tyrosine aminotransferase,XP_026412384,psom:113308110
C5167_039917	3469.A0A4Y7IDN8	Semialdhyde_dh domain-containing protein.	1.2.1.11,113335221,A0A4Y7IDN8,A0A4Y7IDN8_PAPSO,Aspartate-semialdehyde dehydrogenase,C5167_039917,EC 1.2.1.11,Semialdhyde_dh domain-containing protein,XP_026437127,psom:113335221
C5167_040364	3469.A0A4Y7IIY6	LRRNT_2 domain-containing protein.	113315768,A0A4Y7IIY6,A0A4Y7IIY6_PAPSO,C5167_040364,LRRNT_2 domain-containing protein,Receptor-like protein CLAVATA2,XP_026419812,psom:113315768
C5167_040630	3469.A0A4Y7IJS7	Cyclic nucleotide-binding domain-containing protein.	A0A4Y7IJS7,A0A4Y7IJS7_PAPSO,C5167_040630
C5167_040858	3469.A0A4Y7IJL7	Uncharacterized protein.	A0A4Y7IJL7,A0A4Y7IJL7_PAPSO,C5167_040858,Uncharacterized protein
C5167_040938	3469.A0A4Y7IGE1	Uncharacterized protein.	113273512,A0A4Y7IGE1,A0A4Y7IGE1_PAPSO,C5167_040938,Cytochrome P450 82C4-like,Uncharacterized protein,XP_026378995,psom:113273512
C5167_041029	3469.A0A4Y7IJZ2	SCP domain-containing protein; Belongs to the CRISP family.	113339468,A0A4Y7IJZ2,A0A4Y7IJZ2_PAPSO,C5167_041029,Pathogenesis-related protein 1C-like,SCP domain-containing protein,XP_026440521,psom:113339468
C5167_041102	3469.A0A4Y7IJ79	Malic enzyme.	1.1.1.39,113322204,A0A4Y7IJ79,A0A4Y7IJ79_PAPSO,C5167_041102,EC 1.1.1.39,Malate dehydrogenase (decarboxylating),Malic enzyme,XP_026426035,psom:113322204
C5167_041120	3469.A0A4Y7IGY7	Uncharacterized protein.	113322461,4-coumarate--CoA ligase,4-coumarate--CoA ligase-like 6,6.2.1.12,A0A4Y7IGY7,A0A4Y7IGY7_PAPSO,C5167_041120,EC 6.2.1.12,Uncharacterized protein,XP_026426334,psom:113322461
C5167_042431	3469.A0A4Y7L6G3	bPH_2 domain-containing protein.	113317056,A0A4Y7L6G3,A0A4Y7L6G3_PAPSO,C5167_042431,Uncharacterized protein LOC113317056,XP_026420986,bPH_2 domain-containing protein,psom:113317056
C5167_042475	3469.A0A4Y7L4M7	Chorismate_bind domain-containing protein.	A0A4Y7L4M7,A0A4Y7L4M7_PAPSO,C5167_042475,Chorismate_bind domain-containing protein
C5167_042514	3469.A0A4Y7L6N7	Uncharacterized protein.	113315213,A0A4Y7L6N7,A0A4Y7L6N7_PAPSO,C5167_042514,Thaumatin-like protein,Uncharacterized protein,XP_026419306,psom:113315213
C5167_042549	3469.A0A4Y7L6B7	Peroxidase; Removal of H(2)O(2), oxidation of toxic reductants, biosynthesis and degradation of lignin, suberization, auxin catabolism, response to environmental stresses such as wounding, pathogen attack and oxidative stress.	1.11.1.7,A0A4Y7L6B7,A0A4Y7L6B7_PAPSO,C5167_042549,Peroxidase
C5167_042710	3469.A0A4Y7L5C0	Peroxidase; Removal of H(2)O(2), oxidation of toxic reductants, biosynthesis and degradation of lignin, suberization, auxin catabolism, response to environmental stresses such as wounding, pathogen attack and oxidative stress.	1.11.1.7,113317592,A0A4Y7L5C0,A0A4Y7L5C0_PAPSO,C5167_042710,EC 1.11.1.7,Peroxidase,Peroxidase 55-like isoform X1,XP_026421541,psom:113317592
C5167_042954	3469.A0A4Y7L7W2	Arogenate dehydratase; Converts the prephenate produced from the shikimate- chorismate pathway into phenylalanine.	113319398,4.2.1.51,4.2.1.91,A0A4Y7L7W2,A0A4Y7L7W2_PAPSO,Arogenate dehydratase,Arogenate/prephenate dehydratase,C5167_042954,EC 4.2.1.51,EC 4.2.1.91,XP_026423443,psom:113319398
C5167_043527	3469.A0A4Y7L9V2	Ribosomal_L12 domain-containing protein.	113319072,A0A4Y7L9V2,A0A4Y7L9V2_PAPSO,C5167_043527,Large subunit ribosomal protein L7/L12,Ribosomal_L12 domain-containing protein,Uncharacterized protein LOC113319072,XP_026423153,psom:113319072
C5167_043609	3469.A0A4Y7L980	FAD-binding PCMH-type domain-containing protein; Belongs to the oxygen-dependent FAD-linked oxidoreductase family.	1.21.3.3,113317935,A0A4Y7L980,A0A4Y7L980_PAPSO,C5167_043609,EC 1.21.3.3,FAD-binding PCMH-type domain-containing protein,Reticuline oxidase,XP_026421833,psom:113317935
C5167_044168	3469.A0A4Y7LBM1	Fe2OG dioxygenase domain-containing protein; Belongs to the iron/ascorbate-dependent oxidoreductase family.	1-aminocyclopropane-1-carboxylate oxidase 1-like,1.14.17.4,113315055,A0A4Y7LBM1,A0A4Y7LBM1_PAPSO,Aminocyclopropanecarboxylate oxidase,C5167_044168,EC 1.14.17.4,Fe2OG dioxygenase domain-containing protein,XP_026419150,psom:113315055
C5167_045043	3469.A0A4Y7LB72	Uncharacterized protein.	113320502,4-coumarate--CoA ligase,4-coumarate--CoA ligase-like 1,6.2.1.12,A0A4Y7LB72,A0A4Y7LB72_PAPSO,C5167_045043,EC 6.2.1.12,Uncharacterized protein,XP_026424194,psom:113320502
C5167_045264	3469.A0A4Y7LBU2	Prephenate/arogenate dehydrogenase domain-containing protein.	1.3.1.78,113320481,A0A4Y7LBU2,A0A4Y7LBU2_PAPSO,Arogenate dehydrogenase (NADP+), plant,Arogenate dehydrogenase 1, chloroplastic-like,C5167_045264,EC 1.3.1.78,XP_026424174,psom:113320481
C5167_045365	3469.A0A4Y7LC41	Uncharacterized protein; Belongs to the cytochrome P450 family.	1.14.14.91,113322609,A0A4Y7LC41,A0A4Y7LC41_PAPSO,C5167_045365,EC 1.14.14.91,Trans-cinnamate 4-monooxygenase,Uncharacterized protein,XP_026426522,psom:113322609
C5167_045693	3469.A0A4Y7LFF9	Uncharacterized protein.	113322446,4-coumarate--CoA ligase-like 9,A0A4Y7LFF9,A0A4Y7LFF9_PAPSO,C5167_045693,Uncharacterized protein,XP_026426310,psom:113322446
C5167_045833	3469.A0A4Y7LDI6	Uncharacterized protein.	113321134,A0A4Y7LDI6,A0A4Y7LDI6_PAPSO,C5167_045833,Protein TAB2 homolog, chloroplastic-like,Uncharacterized protein,XP_026424802,psom:113321134
C5167_046034	3469.A0A4Y7LGG2	Uncharacterized protein.	113322101,A0A4Y7LGG2,A0A4Y7LGG2_PAPSO,C5167_046034,Uncharacterized protein,XP_026425906,psom:113322101
C5167_046059	3469.A0A4Y7LG51	Peroxidase; Removal of H(2)O(2), oxidation of toxic reductants, biosynthesis and degradation of lignin, suberization, auxin catabolism, response to environmental stresses such as wounding, pathogen attack and oxidative stress. These functions might be dependent on each isozyme/isoform in each plant tissue; Belongs to the peroxidase family.	1.11.1.7,113323113,A0A4Y7LG51,A0A4Y7LG51_PAPSO,C5167_046059,EC 1.11.1.7,Peroxidase,Peroxidase A2-like,XP_026427158,psom:113323113
C5167_046124	3469.A0A4Y7LGD0	FHA domain-containing protein.	113323177,A0A4Y7LGD0,A0A4Y7LGD0_PAPSO,C5167_046124,FHA domain-containing protein,Uncharacterized protein LOC113323177,XP_026427238,psom:113323177
C5167_046395	3469.A0A4Y7LH63	Helicase ATP-binding domain-containing protein.	113324571,A0A4Y7LH63,A0A4Y7LH63_PAPSO,C5167_046395,Helicase ATP-binding domain-containing protein,Probable helicase CHR10,XP_026428667,psom:113324571
C5167_046557	3469.A0A4Y7LHM4	Arogenate dehydratase; Converts the prephenate produced from the shikimate- chorismate pathway into phenylalanine.	4.2.1.91,A0A4Y7LHM4,A0A4Y7LHM4_PAPSO,Arogenate dehydratase,C5167_046557
C5167_046793	3469.A0A4Y7LIS0	Hydrolase_4 domain-containing protein.	113322649,3.1.1.23,A0A4Y7LIS0,A0A4Y7LIS0_PAPSO,Acylglycerol lipase,C5167_046793,Caffeoylshikimate esterase-like,EC 3.1.1.23,Hydrolase_4 domain-containing protein,XP_026426563,psom:113322649
C5167_047058	3469.A0A4Y7LFJ1	PfkB domain-containing protein.	113320124,A0A4Y7LFJ1,A0A4Y7LFJ1_PAPSO,C5167_047058,Fructokinase-like 1, chloroplastic,PfkB domain-containing protein,XP_026423846,psom:113320124
C5167_047531	3469.A0A4Y7LIF6	Aldo_ket_red domain-containing protein.	1,2-dehydroreticuline synthase/reductase,1.14.19.54,1.5.1.27,113322712,A0A4Y7LIF6,A0A4Y7LIF6_PAPSO,Aldo_ket_red domain-containing protein,Bifunctional protein STORR,C5167_047531,EC 1.14.19.54,EC 1.5.1.27,XP_026426639,psom:113322712
C5167_047533	3469.A0A4Y7LKP9	Uncharacterized protein.	1.14.19.67,113321914,A0A4Y7LKP9,A0A4Y7LKP9_PAPSO,C5167_047533,EC 1.14.19.67,Salutaridine synthase,Uncharacterized protein,XP_026425657,psom:113321914
C5167_047536	3469.A0A4Y7LGY4	Uncharacterized protein; Belongs to the short-chain dehydrogenases/reductases (SDR) family.	1.1.1.248,113322262,A0A4Y7LGY4,A0A4Y7LGY4_PAPSO,C5167_047536,EC 1.1.1.248,Salutaridine reductase,Salutaridine reductase (NADPH),Uncharacterized protein,XP_026426108,psom:113322262
C5167_047646	3469.A0A4Y7LJS1	Uncharacterized protein.	113320805,4-coumarate--CoA ligase,4-coumarate--CoA ligase 2-like,6.2.1.12,A0A4Y7LJS1,A0A4Y7LJS1_PAPSO,C5167_047646,EC 6.2.1.12,Uncharacterized protein,XP_026424481,psom:113320805
C5167_047679	3469.A0A4Y7LJM4	Uncharacterized protein.	113323167,A0A4Y7LJM4,A0A4Y7LJM4_PAPSO,C5167_047679,Uncharacterized protein,Uncharacterized protein LOC113323167,XP_026427221,psom:113323167
C5167_047682	3469.A0A4Y7LIX3	Mur_ligase_M domain-containing protein.	113321187,6.3.2.12,A0A4Y7LIX3,A0A4Y7LIX3_PAPSO,C5167_047682,Dihydrofolate synthase,Dihydrofolate synthetase-like,EC 6.3.2.12,Mur_ligase_M domain-containing protein,XP_026424853,psom:113321187
C5167_047744	3469.A0A4Y7LKE2	Fe2OG dioxygenase domain-containing protein; Belongs to the iron/ascorbate-dependent oxidoreductase family.	A0A4Y7LKE2,A0A4Y7LKE2_PAPSO,C5167_047744,Fe2OG dioxygenase domain-containing protein
C5167_048311	3469.A0A4Y7KKI1	Uncharacterized protein.	113305132,4.2.1.51,4.2.1.91,A0A4Y7KKI1,A0A4Y7KKI1_PAPSO,Arogenate/prephenate dehydratase,C5167_048311,EC 4.2.1.51,EC 4.2.1.91,Uncharacterized protein,XP_026410018,psom:113305132
C5167_048559	3469.A0A4Y7KMA8	Abhydrolase_3 domain-containing protein.	113305283,A0A4Y7KMA8,A0A4Y7KMA8_PAPSO,Abhydrolase_3 domain-containing protein,C5167_048559,Probable carboxylesterase 9,XP_026410140,psom:113305283
C5167_048881	3469.A0A4Y7KM31	Uncharacterized protein; Belongs to the universal ribosomal protein uL3 family.	113306583,60S ribosomal protein L3-2,A0A4Y7KM31,A0A4Y7KM31_PAPSO,C5167_048881,Large subunit ribosomal protein L3e,Uncharacterized protein,XP_026411300,psom:113306583
C5167_049057	3469.A0A4Y7KJR0	tRNA_edit domain-containing protein.	A0A4Y7KJR0,A0A4Y7KJR0_PAPSO,C5167_049057,tRNA_edit domain-containing protein
C5167_049119	3469.A0A4Y7KJW8	Protein kinase domain-containing protein; Belongs to the protein kinase superfamily. Ser/Thr protein kinase family.	113303323,A0A4Y7KJW8,A0A4Y7KJW8_PAPSO,C5167_049119,Protein kinase domain-containing protein,Uncharacterized protein LOC113303323,XP_026408138,psom:113303323
C5167_049703	3469.A0A4Y7KPX4	Aspartate aminotransferase.	113302191,2.6.1.1,A0A4Y7KPX4,A0A4Y7KPX4_PAPSO,Aspartate aminotransferase,Aspartate aminotransferase, mitochondrial,Aspartate aminotransferase, mitochondrial-like,C5167_049703,EC 2.6.1.1,XP_026406829,psom:113302191
C5167_049895	3469.A0A4Y7KM36	Malic domain-containing protein.	113302840,A0A4Y7KM36,A0A4Y7KM36_PAPSO,C5167_049895,NAD-dependent malic enzyme 2, mitochondrial-like,XP_026407579,malic domain-containing protein,psom:113302840
C5167_049937	3469.A0A4Y7KR66	Fe2OG dioxygenase domain-containing protein; Belongs to the iron/ascorbate-dependent oxidoreductase family.	113305902,A0A4Y7KR66,A0A4Y7KR66_PAPSO,C5167_049937,Fe2OG dioxygenase domain-containing protein,Flavanone 3-dioxygenase 3-like,XP_026410676,psom:113305902
C5167_050062	3469.A0A4Y7KRH2	S1-like domain-containing protein.	113303050,A0A4Y7KRH2,A0A4Y7KRH2_PAPSO,C5167_050062,S1-like domain-containing protein,Translation initiation factor IF-1,Uncharacterized protein LOC113303050,XP_026407824,psom:113303050
C5167_050282	3469.A0A4Y7KPM2	Uncharacterized protein.	113303054,A0A4Y7KPM2,A0A4Y7KPM2_PAPSO,C5167_050282,Uncharacterized protein,Uncharacterized protein LOC113303054,XP_026407825,psom:113303054
C5167_050285	3469.A0A4Y7KRN3	Uncharacterized protein.	113303055,A0A4Y7KRN3,A0A4Y7KRN3_PAPSO,C5167_050285,Uncharacterized protein,Uncharacterized protein LOC113303055 isoform X1,XP_026407827,psom:113303055
C5167_050360	3469.A0A4Y7KRA8	Uncharacterized protein.	A0A4Y7KRA8,A0A4Y7KRA8_PAPSO,C5167_050360,Uncharacterized protein
C5167_050599	3469.A0A4Y7KRY4	Uncharacterized protein.	113303455,A0A4Y7KRY4,A0A4Y7KRY4_PAPSO,C5167_050599,Uncharacterized protein,Uncharacterized protein LOC113303455,XP_026408277,psom:113303455
C5167_050879	3469.A0A4Y7KRE3	Uncharacterized protein.	113303758,A0A4Y7KRE3,A0A4Y7KRE3_PAPSO,C5167_050879,Uncharacterized protein,Uncharacterized protein LOC113303758,XP_026408620,psom:113303758
C5167_051076	3469.A0A4Y7KU08	Uncharacterized protein.	113303940,4.4.1.11,A0A4Y7KU08,A0A4Y7KU08_PAPSO,C5167_051076,EC 4.4.1.11,Methionine gamma-lyase-like,Methionine-gamma-lyase,Uncharacterized protein,XP_026408810,psom:113303940
C5167_051131	3469.A0A4Y7KS28	Uncharacterized protein; Belongs to the MIP/aquaporin (TC 1.A.8) family.	113303993,A0A4Y7KS28,A0A4Y7KS28_PAPSO,Aquaporin TIP,Aquaporin TIP4-1-like,C5167_051131,Uncharacterized protein,XP_026408871,psom:113303993
C5167_051153	3469.A0A4Y7KU77	Uncharacterized protein.	113303829,A0A4Y7KU77,A0A4Y7KU77_PAPSO,C5167_051153,Probable helicase CHR10,Uncharacterized protein,XP_026408701,psom:113303829
C5167_051178	3469.A0A4Y7KQQ9	Hydrolase_4 domain-containing protein.	113304020,3.1.1.-,A0A4Y7KQQ9,A0A4Y7KQQ9_PAPSO,C5167_051178,Caffeoylshikimate esterase,Caffeoylshikimate esterase-like,EC 3.1.1.-,Hydrolase_4 domain-containing protein,XP_026408904,psom:113304020
TyDC	3469.A0A3S7SKR6	Tyrosine decarboxylase.	113286784,4.1.1.105,4.1.1.28,A0A3S7SKR6,A0A3S7SKR6_PAPSO,Aromatic-L-amino-acid/L-tryptophan decarboxylase,C5167_008148,EC 4.1.1.105,EC 4.1.1.28,TyDC,Tyrosine decarboxylase,Tyrosine/DOPA decarboxylase 1-like,XP_026391183,psom:113286784
